# Supplementary material for: Unipolar distributions of junctional Myosin II identify cell stripe boundaries that drive cell intercalation throughout Drosophila axis extension
Source: eLife. 2016 May 16;5:e12094. doi: 10.7554/eLife.12094 (PMC4915814; doi:10.7554/eLife.12094)
Supplement: Source code 1. — DOI: http://dx.doi.org/10.7554/eLife.12094.038 [file elife-12094-code1.zip]

Archive with 63 entries (51 files):
- Supplement file 3-Source code/
- Supplement file 3-Source code/.DS_Store
- __MACOSX/
- __MACOSX/Supplement file 3-Source code/
- __MACOSX/Supplement file 3-Source code/._.DS_Store
- Supplement file 3-Source code/Figure 6 - figure supplement 1 code/
- Supplement file 3-Source code/Figure 6 - figure supplement 1 code/robust_GBE.pro
- __MACOSX/Supplement file 3-Source code/Figure 6 - figure supplement 1 code/
- __MACOSX/Supplement file 3-Source code/Figure 6 - figure supplement 1 code/._robust_GBE.pro
- __MACOSX/Supplement file 3-Source code/._Figure 6 - figure supplement 1 code
- Supplement file 3-Source code/Figure 7 Chaste code/
- Supplement file 3-Source code/Figure 7 Chaste code/.DS_Store
- __MACOSX/Supplement file 3-Source code/Figure 7 Chaste code/
- __MACOSX/Supplement file 3-Source code/Figure 7 Chaste code/._.DS_Store
- Supplement file 3-Source code/Figure 7 Chaste code/build/
- __MACOSX/Supplement file 3-Source code/Figure 7 Chaste code/._build
- Supplement file 3-Source code/Figure 7 Chaste code/README.txt
- __MACOSX/Supplement file 3-Source code/Figure 7 Chaste code/._README.txt
- Supplement file 3-Source code/Figure 7 Chaste code/SConscript
- __MACOSX/Supplement file 3-Source code/Figure 7 Chaste code/._SConscript
- Supplement file 3-Source code/Figure 7 Chaste code/src/
- Supplement file 3-Source code/Figure 7 Chaste code/src/ConstantTargetAreaModifier.cpp
- __MACOSX/Supplement file 3-Source code/Figure 7 Chaste code/src/
- __MACOSX/Supplement file 3-Source code/Figure 7 Chaste code/src/._ConstantTargetAreaModifier.cpp
- Supplement file 3-Source code/Figure 7 Chaste code/src/ConstantTargetAreaModifier.hpp
- __MACOSX/Supplement file 3-Source code/Figure 7 Chaste code/src/._ConstantTargetAreaModifier.hpp
- Supplement file 3-Source code/Figure 7 Chaste code/src/ForceForScenario1.cpp
- __MACOSX/Supplement file 3-Source code/Figure 7 Chaste code/src/._ForceForScenario1.cpp
- Supplement file 3-Source code/Figure 7 Chaste code/src/ForceForScenario1.hpp
- __MACOSX/Supplement file 3-Source code/Figure 7 Chaste code/src/._ForceForScenario1.hpp
- Supplement file 3-Source code/Figure 7 Chaste code/src/ForceForScenario2.cpp
- __MACOSX/Supplement file 3-Source code/Figure 7 Chaste code/src/._ForceForScenario2.cpp
- Supplement file 3-Source code/Figure 7 Chaste code/src/ForceForScenario2.hpp
- __MACOSX/Supplement file 3-Source code/Figure 7 Chaste code/src/._ForceForScenario2.hpp
- Supplement file 3-Source code/Figure 7 Chaste code/src/ForceForScenario3.cpp
- __MACOSX/Supplement file 3-Source code/Figure 7 Chaste code/src/._ForceForScenario3.cpp
- Supplement file 3-Source code/Figure 7 Chaste code/src/ForceForScenario3.hpp
- __MACOSX/Supplement file 3-Source code/Figure 7 Chaste code/src/._ForceForScenario3.hpp
- Supplement file 3-Source code/Figure 7 Chaste code/src/ForceForScenario4.cpp
- __MACOSX/Supplement file 3-Source code/Figure 7 Chaste code/src/._ForceForScenario4.cpp
- Supplement file 3-Source code/Figure 7 Chaste code/src/ForceForScenario4.hpp
- __MACOSX/Supplement file 3-Source code/Figure 7 Chaste code/src/._ForceForScenario4.hpp
- __MACOSX/Supplement file 3-Source code/Figure 7 Chaste code/src/._ForceForScenario5.cpp
- __MACOSX/Supplement file 3-Source code/Figure 7 Chaste code/src/._ForceForScenario5.hpp
- Supplement file 3-Source code/Figure 7 Chaste code/src/RandomForce.cpp
- __MACOSX/Supplement file 3-Source code/Figure 7 Chaste code/src/._RandomForce.cpp
- Supplement file 3-Source code/Figure 7 Chaste code/src/RandomForce.hpp
- __MACOSX/Supplement file 3-Source code/Figure 7 Chaste code/src/._RandomForce.hpp
- __MACOSX/Supplement file 3-Source code/Figure 7 Chaste code/._src
- Supplement file 3-Source code/Figure 7 Chaste code/test/
- Supplement file 3-Source code/Figure 7 Chaste code/test/TestScenario1.hpp
- __MACOSX/Supplement file 3-Source code/Figure 7 Chaste code/test/
- __MACOSX/Supplement file 3-Source code/Figure 7 Chaste code/test/._TestScenario1.hpp
- Supplement file 3-Source code/Figure 7 Chaste code/test/TestScenario2.hpp
- __MACOSX/Supplement file 3-Source code/Figure 7 Chaste code/test/._TestScenario2.hpp
- Supplement file 3-Source code/Figure 7 Chaste code/test/TestScenario3.hpp
- __MACOSX/Supplement file 3-Source code/Figure 7 Chaste code/test/._TestScenario3.hpp
- Supplement file 3-Source code/Figure 7 Chaste code/test/TestScenario4.hpp
- __MACOSX/Supplement file 3-Source code/Figure 7 Chaste code/test/._TestScenario4.hpp
- __MACOSX/Supplement file 3-Source code/Figure 7 Chaste code/test/._TestScenario5.hpp
- __MACOSX/Supplement file 3-Source code/Figure 7 Chaste code/._test
- __MACOSX/Supplement file 3-Source code/._Figure 7 Chaste code
- __MACOSX/._Supplement file 3-Source code
